# Supplementary material for: Identification and expression analysis of the small auxin-up RNA (SAUR) gene family in Lycium ruthenicum
Source: PeerJ. 2023 Sep 7;11:e15941. doi: 10.7717/peerj.15941 (PMC10493089; doi:10.7717/peerj.15941)
Supplement: Data S1 [file peerj-11-15941-s001.zip]

Archive with 26 entries (24 files):
- Raw data/
- Raw data/33LrSAUR.fa
- Raw data/Heatmap-33LrSAURs.xlsx
- Raw data/LrSAUR candidate sequences.docx
- Raw data/LrSAUR sequences.docx
- Raw data/Raw data of RT-PCR/
- Raw data/Raw data of RT-PCR/SUAR10.xlsx
- Raw data/Raw data of RT-PCR/SUAR11.xlsx
- Raw data/Raw data of RT-PCR/SUAR12.xlsx
- Raw data/Raw data of RT-PCR/SUAR13.xlsx
- Raw data/Raw data of RT-PCR/SUAR17.xlsx
- Raw data/Raw data of RT-PCR/SUAR2.xlsx
- Raw data/Raw data of RT-PCR/SUAR20.xlsx
- Raw data/Raw data of RT-PCR/SUAR21.xlsx
- Raw data/Raw data of RT-PCR/SUAR23.xlsx
- Raw data/Raw data of RT-PCR/SUAR25.xlsx
- Raw data/Raw data of RT-PCR/SUAR29.xlsx
- Raw data/Raw data of RT-PCR/SUAR30.xlsx
- Raw data/Raw data of RT-PCR/SUAR31.xlsx
- Raw data/Raw data of RT-PCR/SUAR32.xlsx
- Raw data/Raw data of RT-PCR/SUAR4.xlsx
- Raw data/Raw data of RT-PCR/SUAR5.xlsx
- Raw data/Raw data of RT-PCR/SUAR6.xlsx
- Raw data/Raw data of RT-PCR/SUAR7.xlsx
- Raw data/Raw data of RT-PCR/SUAR8.xlsx
- Raw data/Raw data of RT-PCR/SUAR9.xlsx
