# Supplementary material for: Identification and expression analysis of the small auxin-up RNA (SAUR) gene family in Lycium ruthenicum
Source: PeerJ. 2023 Sep 7;11:e15941. doi: 10.7717/peerj.15941 (PMC10493089; doi:10.7717/peerj.15941)
Supplement: Data S1 [file peerj-11-15941-s001.zip › Raw data/Heatmap-33LrSAURs.xlsx]

## Sheet: Sheet1
Gene	C	D1	D2	D3
LrSAUR1	2.33333	1.05333	1.79667	0.0766667
LrSAUR2	9.83667	12.5667	10.6467	11.1267
LrSAUR3	1.18	1.61	1.63667	0.656667
LrSAUR4	141.667	42.99	42.5767	21.7333
LrSAUR5	202.58	198.393	244.023	151.887
LrSAUR6	560.283	565.13	636.717	532.483
LrSAUR7	45.6267	74.2833	99.3767	65.6567
LrSAUR8	183.17	145.537	215.26	202.887
LrSAUR9	153.773	6.88333	4.81333	2.09333
LrSAUR10	38.17	22.94	36.73	27.7433
LrSAUR11	15.9733	15.48	29.9467	10.04
LrSAUR12	40.28	45.83	41.4867	98.4633
LrSAUR13	3.82	13.3833	10.17	9.30667
LrSAUR14	1.21	4.29667	3.71333	3.19333
LrSAUR15	0.04	0.706667	0.413333	0.12
LrSAUR16	0.45	1.99	1.11	0.333333
LrSAUR17	71.9367	101.21	102.603	249.007
LrSAUR18	0.946667	3.19	3.08333	3.78667
LrSAUR19	58.68	50.1667	52.07	97.99
LrSAUR20	7.13667	8.19667	12.41	9.26333
LrSAUR21	0.573333	18.0933	6.50333	1.14667
LrSAUR22	0.203333	7.20667	2.80333	1.73667
LrSAUR23	3.29667	11.98	6.54	3.84333
LrSAUR24	0.976667	2.05667	1.44	1.26333
LrSAUR25	12.5133	15.83	26.6667	29.5567
LrSAUR26	1.14667	6.97	5.64667	4.91333
LrSAUR27	7.68	1.45333	2.12333	6.72
LrSAUR28	4.91333	1.37	1.47333	2.64333
LrSAUR29	3.77	3.19333	4.35667	11.6667
LrSAUR30	6.18667	1.51667	3.91667	19.97
LrSAUR31	3.26	10.56	9.72333	5.89333
LrSAUR32	4.32	27.9633	17.9833	18.9967
LrSAUR33	0.473333	4.47667	1.71	1.45333
