# Supplementary material for: Identification and expression analysis of the small auxin-up RNA (SAUR) gene family in Lycium ruthenicum
Source: PeerJ. 2023 Sep 7;11:e15941. doi: 10.7717/peerj.15941 (PMC10493089; doi:10.7717/peerj.15941)
Supplement: Data S1 [file peerj-11-15941-s001.zip › Raw data/Raw data of RT-PCR/SUAR10.xlsx]

## Sheet: Sheet1
	reference gene UBC	Target gene 1	Target gene 1	control
Tissue	Ct	Ct	ΔCt	ΔCt	ΔΔCt	2^(-ΔΔCt)	control Mean 2^(-ΔΔCt)	relative expression level
R	22.7008	20.9022	-1.79868	-1.67547	-0.123213	1.08916	1.00739	1.08116
R	22.6055	20.8017	-1.80378		-0.128315	1.09302		1.08499
R	22.4668	21.0429	-1.42394		0.251528	0.840006		0.833841
S	21.9391	19.217	-2.72213		-1.04666	2.06574		2.05058
S	21.6782	19.0686	-2.60958		-0.934111	1.91071		1.89669
S	21.5727	18.9243	-2.64836		-0.972887	1.96276		1.94836
L	22.0019	17.8801	-4.12186		-2.44639	5.4505		5.4105
L	21.8633	17.9165	-3.94683		-2.27136	4.82777		4.79234
L	21.7247	17.9756	-3.74907		-2.0736	4.20937		4.17848
T	22.783	20.5667	-2.21624		-0.54077	1.45475		1.44407
T	22.7301	20.3936	-2.33651		-0.661041	1.58122		1.56962
T	22.5795	20.386	-2.19352		-0.518047	1.43202		1.42151
