# Supplementary material for: Identification and expression analysis of the small auxin-up RNA (SAUR) gene family in Lycium ruthenicum
Source: PeerJ. 2023 Sep 7;11:e15941. doi: 10.7717/peerj.15941 (PMC10493089; doi:10.7717/peerj.15941)
Supplement: Data S1 [file peerj-11-15941-s001.zip › Raw data/Raw data of RT-PCR/SUAR11.xlsx]

## Sheet: Sheet1
	reference gene UBC	Target gene 1	Target gene 1	control
Tissue	Ct	Ct	ΔCt	ΔCt	ΔΔCt	2^(-ΔΔCt)	control Mean 2^(-ΔΔCt)	relative expression level
R	22.7008	25.4895	2.78863	2.99657	-0.207935	1.15503	1.00556	1.14865
R	22.6055	25.6666	3.06108		0.0645129	0.956268		0.950984
R	22.4668	25.6068	3.13999		0.143422	0.905369		0.900366
S	21.9391	24.6098	2.67066		-0.325912	1.25346		1.24653
S	21.6782	24.3456	2.6674		-0.329166	1.25629		1.24934
S	21.5727	24.596	3.02329		0.0267226	0.981648		0.976223
L	22.0019	26.5395	4.53753		1.54096	0.343657		0.341758
L	21.8633	26.2885	4.42521		1.42864	0.37148		0.369427
L	21.7247	26.3221	4.59741		1.60084	0.329685		0.327863
T	22.783	25.7985	3.01556		0.0189959	0.986919		0.981465
T	22.7301	25.7875	3.05735		0.0607859	0.958742		0.953443
T	22.5795	25.9698	3.39036		0.393788	0.761129		0.756922
