# Supplementary material for: Identification and expression analysis of the small auxin-up RNA (SAUR) gene family in Lycium ruthenicum
Source: PeerJ. 2023 Sep 7;11:e15941. doi: 10.7717/peerj.15941 (PMC10493089; doi:10.7717/peerj.15941)
Supplement: Data S1 [file peerj-11-15941-s001.zip › Raw data/Raw data of RT-PCR/SUAR12.xlsx]

## Sheet: Sheet1
	reference gene UBC	Target gene 1	Target gene 1	control
Tissue	Ct	Ct	ΔCt	ΔCt	ΔΔCt	2^(-ΔΔCt)	control Mean 2^(-ΔΔCt)	relative expression level
R	22.7008	27.1999	4.49909	4.64996	-0.150872	1.11024	1.0028	1.10714
R	22.6055	27.3402	4.73471		0.0847467	0.94295		0.94032
R	22.4668	27.1829	4.71609		0.0661252	0.9552		0.952536
S	21.9391	25.4736	3.53447		-1.11549	2.16669		2.16065
S	21.6782	25.5454	3.86717		-0.78279	1.72045		1.71566
S	21.5727	25.8009	4.2282		-0.421763	1.33956		1.33583
L	22.0019	33.738	11.7361		7.08613	0.00735973		0.0073392
L	21.8633	29.7983	7.93499		3.28503	0.102591		0.102305
L	21.7247	38.0041	16.2795		11.6295	0.000315622		0.000314742
T	22.783	27.8607	5.07771		0.427749	0.743421		0.741347
T	22.7301	28.1256	5.39545		0.745485	0.596467		0.594804
T	22.5795	28.299	5.71948		1.06952	0.476477		0.475148
