# Supplementary material for: Identification and expression analysis of the small auxin-up RNA (SAUR) gene family in Lycium ruthenicum
Source: PeerJ. 2023 Sep 7;11:e15941. doi: 10.7717/peerj.15941 (PMC10493089; doi:10.7717/peerj.15941)
Supplement: Data S1 [file peerj-11-15941-s001.zip › Raw data/Raw data of RT-PCR/SUAR13.xlsx]

## Sheet: Sheet1
	reference gene UBC	Target gene 1	Target gene 1	control
Tissue	Ct	Ct	ΔCt	ΔCt	ΔΔCt	2^(-ΔΔCt)	control Mean 2^(-ΔΔCt)	relative expression level
R	22.7008	31.486	8.7852	8.74584	0.039362	0.973085	1.00119	0.971929
R	22.6055	31.4103	8.80479		0.0589542	0.95996		0.958819
R	22.4668	31.1144	8.64752		-0.0983162	1.07052		1.06925
S	21.9391	23.8762	1.93706		-6.80878	112.111		111.978
S	21.6782	24.3789	2.70068		-6.04516	66.0351		65.9566
S	21.5727	24.7541	3.18137		-5.56447	47.323		47.2667
L	22.0019	22.7433	0.74136		-8.00448	256.796		256.491
L	21.8633	23.4461	1.58283		-7.16301	143.311		143.141
L	21.7247	23.4197	1.69507		-7.05077	132.585		132.427
T	22.783	25.49	2.70706		-6.03878	65.7437		65.6656
T	22.7301	25.3352	2.60509		-6.14075	70.5585		70.4746
T	22.5795	24.8985	2.31903		-6.42681	86.0325		85.9303
