# Supplementary material for: Identification and expression analysis of the small auxin-up RNA (SAUR) gene family in Lycium ruthenicum
Source: PeerJ. 2023 Sep 7;11:e15941. doi: 10.7717/peerj.15941 (PMC10493089; doi:10.7717/peerj.15941)
Supplement: Data S1 [file peerj-11-15941-s001.zip › Raw data/Raw data of RT-PCR/SUAR17.xlsx]

## Sheet: Sheet1
	reference gene UBC	Target gene 1	Target gene 1	control
Tissue	Ct	Ct	ΔCt	ΔCt	ΔΔCt	2^(-ΔΔCt)	control Mean 2^(-ΔΔCt)	relative expression level
R	22.7008	26.6173	3.91649	3.93312	-0.0166251	1.01159	1.00012	1.01147
R	22.6055	26.5242	3.91868		-0.0144431	1.01006		1.00994
R	22.4668	26.431	3.96419		0.0310682	0.978695		0.978582
S	21.9391	24.0452	2.10604		-1.82708	3.54817		3.54776
S	21.6782	23.7227	2.04449		-1.88863	3.70283		3.7024
S	21.5727	23.793	2.22035		-1.71277	3.2779		3.27752
L	22.0019	23.3363	1.33435		-2.59877	6.05771		6.05701
L	21.8633	23.1552	1.29187		-2.64125	6.23872		6.238
L	21.7247	23.1976	1.47293		-2.46019	5.5029		5.50226
T	22.783	24.9882	2.20521		-1.72791	3.31248		3.3121
T	22.7301	24.8425	2.11241		-1.82071	3.53255		3.53215
T	22.5795	24.9359	2.35642		-1.5767	2.98287		2.98253
				Descriptives
VAR00002
					95% Confidence Interval for Mean
	N	Mean	Std. Deviation	Std. Error	Lower Bound	Upper Bound	Minimum	Maximum
1	3	1	0.01856	0.01072	0.9539	1.0461	0.98	1.01
2	3	3.5092	0.21504	0.12415	2.975	4.0434	3.28	3.7
3	3	5.9324	0.38336	0.22133	4.9801	6.8847	5.5	6.24
4	3	3.2756	0.27662	0.15971	2.5884	3.9628	2.98	3.53
Total	12	3.4293	1.83728	0.53038	2.262	4.5967	0.98	6.24
		VAR00002
				Subset for alpha = 0.05
	VAR00001	N	1	2	3
Duncana	1	3	1
	4	3		3.2756
	2	3		3.5092
	3	3			5.9324
	Sig.		1	0.303	1
Means for groups in homogeneous subsets are displayed.
a. Uses Harmonic Mean Sample Size = 3.000.
