# Supplementary material for: Identification and expression analysis of the small auxin-up RNA (SAUR) gene family in Lycium ruthenicum
Source: PeerJ. 2023 Sep 7;11:e15941. doi: 10.7717/peerj.15941 (PMC10493089; doi:10.7717/peerj.15941)
Supplement: Data S1 [file peerj-11-15941-s001.zip › Raw data/Raw data of RT-PCR/SUAR2.xlsx]

## Sheet: Sheet1
	reference gene UBC	Target gene 1	Target gene 1	control
Tissue	Ct	Ct	ΔCt	ΔCt	ΔΔCt	2^(-ΔΔCt)	control Mean 2^(-ΔΔCt)	relative expression level
R	22.7008	33.0475	10.3466	10.8077	-0.46109	1.37658	1.09626	1.25571
R	22.6055	32.9388	10.3333		-0.47439	1.38933		1.26734
R	22.4668	34.21	11.7432		0.93548	0.522868		0.476956
S	21.9391	30.3154	8.37628		-2.43144	5.39432		4.92066
S	21.6782	29.9386	8.26038		-2.54735	5.8456		5.33231
S	21.5727	31.2268	9.65414		-1.15359	2.22466		2.02932
L	22.0019	33.1919	11.19		0.382244	0.767243		0.699873
L	21.8633	31.199	9.33568		-1.47205	2.77416		2.53056
L	21.7247	33.1496	11.4249		0.617208	0.651931		0.594686
T	22.783	33.1736	10.3906		-0.417097	1.33524		1.21799
T	22.7301	31.8668	9.13668		-1.67105	3.18445		2.90483
T	22.5795	32.5267	9.94721		-0.860514	1.81568		1.65625
