# Supplementary material for: Identification and expression analysis of the small auxin-up RNA (SAUR) gene family in Lycium ruthenicum
Source: PeerJ. 2023 Sep 7;11:e15941. doi: 10.7717/peerj.15941 (PMC10493089; doi:10.7717/peerj.15941)
Supplement: Data S1 [file peerj-11-15941-s001.zip › Raw data/Raw data of RT-PCR/SUAR20.xlsx]

## Sheet: Sheet1
	reference gene UBC	Target gene 1	Target gene 1	control
Tissue	Ct	Ct	ΔCt	ΔCt	ΔΔCt	2^(-ΔΔCt)	control Mean 2^(-ΔΔCt)	relative expression level
R	22.7008	25.4458	2.74498	2.85476	-0.109783	1.07907	1.06439	1.01378
R	22.6055	24.8814	2.27588		-0.578882	1.49369		1.40332
R	22.4668	26.0103	3.54342		0.688664	0.620428		0.582893
S	21.9391	24.325	2.38585		-0.468913	1.38407		1.30033
S	21.6782	24.2857	2.60753		-0.24723	1.18693		1.11512
S	21.5727	24.2663	2.69366		-0.1611	1.11814		1.05049
L	22.0019	24.3029	2.30096		-0.553798	1.46795		1.37914
L	21.8633	24.6486	2.7853		-0.0694631	1.04933		0.985843
L	21.7247	24.6862	2.96153		0.10677	0.928665		0.872481
T	22.783	25.6714	2.88838		0.0336177	0.976967		0.917862
T	22.7301	25.7122	2.98205		0.127291	0.915549		0.860159
T	22.5795	25.6306	3.05108		0.19632	0.872774		0.819972
