# Supplementary material for: Identification and expression analysis of the small auxin-up RNA (SAUR) gene family in Lycium ruthenicum
Source: PeerJ. 2023 Sep 7;11:e15941. doi: 10.7717/peerj.15941 (PMC10493089; doi:10.7717/peerj.15941)
Supplement: Data S1 [file peerj-11-15941-s001.zip › Raw data/Raw data of RT-PCR/SUAR21.xlsx]

## Sheet: Sheet1
	reference gene UBC	Target gene 1	Target gene 1	control
Tissue	Ct	Ct	ΔCt	ΔCt	ΔΔCt	2^(-ΔΔCt)	control Mean 2^(-ΔΔCt)	relative expression level
R	22.7008	30.2257	7.52489	7.95462	-0.42973	1.34698	1.0779	1.24964
R	22.6055	30.1515	7.54598		-0.408642	1.32744		1.23151
R	22.4668	31.2598	8.793		0.838373	0.559274		0.518857
S	21.9391	26.8631	4.92403		-3.03059	8.17146		7.58093
S	21.6782	26.8553	5.17713		-2.77749	6.8566		6.36109
S	21.5727	26.834	5.26129		-2.69333	6.46804		6.00061
L	22.0019	21.5052	-0.496758		-8.45138	350.041		324.744
L	21.8633	21.4943	-0.369028		-8.32365	320.382		297.229
L	21.7247	21.3763	-0.348335		-8.30296	315.82		292.996
T	22.783	28.7604	5.97745		-1.97718	3.93721		3.65268
T	22.7301	28.3398	5.60965		-2.34498	5.08052		4.71336
T	22.5795	28.8086	6.22914		-1.72549	3.30691		3.06793
