# Supplementary material for: Identification and expression analysis of the small auxin-up RNA (SAUR) gene family in Lycium ruthenicum
Source: PeerJ. 2023 Sep 7;11:e15941. doi: 10.7717/peerj.15941 (PMC10493089; doi:10.7717/peerj.15941)
Supplement: Data S1 [file peerj-11-15941-s001.zip › Raw data/Raw data of RT-PCR/SUAR23.xlsx]

## Sheet: Sheet1
样品说明	内参基因 UBC	目的基因 1	目的基因 1	对照组
编号	Ct	Ct	ΔCt	ΔCt	ΔΔCt	2^(-ΔΔCt)	对照组 Mean 2^(-ΔΔCt)	relative expression level
R	22.7008	32.2497	9.54891	8.52389	1.02502	0.491404	1.13804	0.4318
R	22.6055	30.935	8.3295		-0.194386	1.14424		1.00545
R	22.4668	30.1601	7.69326		-0.830632	1.77846		1.56275
S	21.9391	26.0755	4.1364		-4.38749	20.9298		18.3912
S	21.6782	25.9042	4.22598		-4.29791	19.6698		17.284
S	21.5727	26.2266	4.65396		-3.86993	14.6205		12.8472
L	22.0019	26.9348	4.93282		-3.59107	12.0509		10.5892
L	21.8633	26.7144	4.85109		-3.6728	12.7533		11.2064
L	21.7247	26.6149	4.89024		-3.63365	12.4119		10.9064
T	22.783	28.201	5.41801		-3.10588	8.60918		7.56495
T	22.7301	28.2654	5.53525		-2.98863	7.93723		6.9745
T	22.5795	28.4739	5.89442		-2.62947	6.18798		5.43743
