# Supplementary material for: Identification and expression analysis of the small auxin-up RNA (SAUR) gene family in Lycium ruthenicum
Source: PeerJ. 2023 Sep 7;11:e15941. doi: 10.7717/peerj.15941 (PMC10493089; doi:10.7717/peerj.15941)
Supplement: Data S1 [file peerj-11-15941-s001.zip › Raw data/Raw data of RT-PCR/SUAR25.xlsx]

## Sheet: Sheet1
	reference gene UBC	Target gene 1	Target gene 1	control
Tissue	Ct	Ct	ΔCt	ΔCt	ΔΔCt	2^(-ΔΔCt)	control Mean 2^(-ΔΔCt)	relative expression level
R	22.7008	34.5802	11.8793	11.6718	0.20747	0.866055	1.00646	0.860496
R	22.6055	34.0832	11.4777		-0.194132	1.14404		1.13669
R	22.4668	34.1253	11.6585		-0.0133381	1.00929		1.00281
S	21.9391	37.6206	15.6815		4.00964	0.0620839		0.0616855
S	21.6782	35.6573	13.9791		2.30724	0.202047		0.20075
S	21.5727	34.248	12.6753		1.00344	0.498809		0.495608
L	22.0019	33.3989	11.397		-0.274891	1.2099		1.20214
L	21.8633	32.1518	10.2885		-1.3833	2.60865		2.59191
L	21.7247	33.1044	11.3797		-0.292097	1.22442		1.21656
T	22.783	35.4336	12.6506		0.978731	0.507426		0.504169
T	22.7301	34.6322	11.9021		0.230213	0.852509		0.847038
T	22.5795	33.6544	11.0749		-0.596914	1.51248		1.50277
