# Supplementary material for: Identification and expression analysis of the small auxin-up RNA (SAUR) gene family in Lycium ruthenicum
Source: PeerJ. 2023 Sep 7;11:e15941. doi: 10.7717/peerj.15941 (PMC10493089; doi:10.7717/peerj.15941)
Supplement: Data S1 [file peerj-11-15941-s001.zip › Raw data/Raw data of RT-PCR/SUAR29.xlsx]

## Sheet: Sheet1
	reference gene UBC	Target gene 1	Target gene 1	control
Tissue	Ct	Ct	ΔCt	ΔCt	ΔΔCt	2^(-ΔΔCt)	control Mean 2^(-ΔΔCt)	relative expression level
R	22.7008	28.1307	5.42989	5.25147	0.178424	0.883668	1.03234	0.855986
R	22.6055	28.1761	5.57055		0.319085	0.801578		0.776467
R	22.4668	27.2208	4.75396		-0.497508	1.41177		1.36755
S	21.9391	28.2769	6.33778		1.08631	0.470964		0.45621
S	21.6782	28.5283	6.85014		1.59867	0.330181		0.319838
S	21.5727	28.2162	6.64349		1.39203	0.381029		0.369093
L	22.0019	22.7952	0.793242		-4.45822	21.9816		21.293
L	21.8633	24.7927	2.92939		-2.32208	5.00052		4.84387
L	21.7247	24.7689	3.04427		-2.2072	4.61778		4.47312
T	22.783	26.7699	3.98689		-1.26457	2.40256		2.32729
T	22.7301	26.371	3.64092		-1.61054	3.05367		2.95801
T	22.5795	26.0692	3.48972		-1.76175	3.39108		3.28485
