# Supplementary material for: Identification and expression analysis of the small auxin-up RNA (SAUR) gene family in Lycium ruthenicum
Source: PeerJ. 2023 Sep 7;11:e15941. doi: 10.7717/peerj.15941 (PMC10493089; doi:10.7717/peerj.15941)
Supplement: Data S1 [file peerj-11-15941-s001.zip › Raw data/Raw data of RT-PCR/SUAR30.xlsx]

## Sheet: Sheet1
	reference gene UBC	Target gene 1	Target gene 1	control
Tissue	Ct	Ct	ΔCt	ΔCt	ΔΔCt	2^(-ΔΔCt)	control Mean 2^(-ΔΔCt)	relative expression level
R	22.7008	30.0979	7.39706	7.49983	-0.102763	1.07383	1.00128	1.07245
R	22.6055	30.1574	7.55188		0.0520541	0.964562		0.963325
R	22.4668	30.0174	7.55054		0.0507094	0.965461		0.964223
S	21.9391	28.6534	6.71434		-0.785487	1.72367		1.72146
S	21.6782	29.1717	7.49351		-0.0063146	1.00439		1.0031
S	21.5727	29.2521	7.6794		0.179578	0.882962		0.881829
L	22.0019	24.147	2.14506		-5.35477	40.9209		40.8684
L	21.8633	24.54	2.67666		-4.82317	28.3085		28.2722
L	21.7247	24.0952	2.37052		-5.12931	35.0006		34.9557
T	22.783	27.5488	4.76585		-2.73397	6.65285		6.64432
T	22.7301	25.9174	3.1873		-4.31252	19.87		19.8446
T	22.5795	26.2331	3.65366		-3.84617	14.3818		14.3633
