# Supplementary material for: Identification and expression analysis of the small auxin-up RNA (SAUR) gene family in Lycium ruthenicum
Source: PeerJ. 2023 Sep 7;11:e15941. doi: 10.7717/peerj.15941 (PMC10493089; doi:10.7717/peerj.15941)
Supplement: Data S1 [file peerj-11-15941-s001.zip › Raw data/Raw data of RT-PCR/SUAR31.xlsx]

## Sheet: Sheet1
	reference gene UBC	Target gene 1	Target gene 1	control
Tissue	Ct	Ct	ΔCt	ΔCt	ΔΔCt	2^(-ΔΔCt)	control Mean 2^(-ΔΔCt)	relative expression level
R	22.7008	25.8747	3.17389	3.29956	-0.125673	1.09102	1.0039	1.08678
R	22.6055	26.0813	3.47577		0.176213	0.885023		0.881587
R	22.4668	25.7159	3.24902		-0.0505403	1.03565		1.03163
S	21.9391	28.6235	6.68438		3.38482	0.0957343		0.0953627
S	21.6782	28.5414	6.86321		3.56365	0.0845737		0.0842454
S	21.5727	28.9434	7.37075		4.07118	0.059491		0.05926
L	22.0019	28.895	6.89306		3.5935	0.0828416		0.08252
L	21.8633	28.3808	6.51748		3.21791	0.107476		0.107059
L	21.7247	28.4675	6.74285		3.44329	0.0919321		0.0915752
T	22.783	27.5249	4.74187		1.44231	0.367977		0.366548
T	22.7301	26.5984	3.86831		0.568745	0.674203		0.671585
T	22.5795	27.0829	4.50339		1.20383	0.434123		0.432437
