# Supplementary material for: Identification and expression analysis of the small auxin-up RNA (SAUR) gene family in Lycium ruthenicum
Source: PeerJ. 2023 Sep 7;11:e15941. doi: 10.7717/peerj.15941 (PMC10493089; doi:10.7717/peerj.15941)
Supplement: Data S1 [file peerj-11-15941-s001.zip › Raw data/Raw data of RT-PCR/SUAR32.xlsx]

## Sheet: Sheet1
	reference gene UBC	Target gene 1	Target gene 1	control
Tissue	Ct	Ct	ΔCt	ΔCt	ΔΔCt	2^(-ΔΔCt)	control Mean 2^(-ΔΔCt)	relative expression level
R	22.7008	31.0733	8.3725	9.2175	-0.845001	1.79627	1.10767	1.62165
R	22.6055	32.5551	9.94962		0.732119	0.602019		0.543498
R	22.4668	31.7972	9.33038		0.112881	0.924739		0.834847
S	21.9391	24.6084	2.66927		-6.54823	93.5864		84.4891
S	21.6782	24.4568	2.77859		-6.43891	86.7569		78.3235
S	21.5727	24.3935	2.82084		-6.39665	84.2528		76.0628
L	22.0019	26.1069	4.10497		-5.11253	34.5958		31.2328
L	21.8633	26.0998	4.23651		-4.98099	31.581		28.5111
L	21.7247	26.0927	4.36805		-4.84944	28.8289		26.0265
T	22.783	28.3626	5.57966		-3.63784	12.4479		11.2379
T	22.7301	27.5429	4.81281		-4.40468	21.1808		19.1218
T	22.5795	27.3494	4.76992		-4.44758	21.82		19.6989
