# Supplementary material for: Identification and expression analysis of the small auxin-up RNA (SAUR) gene family in Lycium ruthenicum
Source: PeerJ. 2023 Sep 7;11:e15941. doi: 10.7717/peerj.15941 (PMC10493089; doi:10.7717/peerj.15941)
Supplement: Data S1 [file peerj-11-15941-s001.zip › Raw data/Raw data of RT-PCR/SUAR5.xlsx]

## Sheet: Sheet1
	reference gene UBC	Target gene 1	Target gene 1	control
Tissue	Ct	Ct	ΔCt	ΔCt	ΔΔCt	2^(-ΔΔCt)	control Mean 2^(-ΔΔCt)	relative expression level
R	22.7008	27.192	4.49113	4.46482	0.02631	0.981929	1.00153	0.980426
R	22.6055	27.1518	4.54634		0.0815239	0.945059		0.943613
R	22.4668	26.8238	4.35698		-0.107834	1.07761		1.07596
S	21.9391	24.0402	2.10112		-2.3637	5.14689		5.13902
S	21.6782	25.4402	3.76203		-0.702785	1.62764		1.62515
S	21.5727	25.5211	3.94838		-0.516436	1.43042		1.42823
L	22.0019	22.9147	0.912745		-3.55207	11.7295		11.7116
L	21.8633	21.9749	0.111629		-4.35319	20.4381		20.4068
L	21.7247	22.3271	0.602446		-3.86237	14.5442		14.5219
T	22.783	25.2647	2.48173		-1.98309	3.95339		3.94734
T	22.7301	25.2562	2.52609		-1.93872	3.83367		3.8278
T	22.5795	26.8277	4.2482		-0.216614	1.162		1.16023
