# Supplementary material for: Identification and expression analysis of the small auxin-up RNA (SAUR) gene family in Lycium ruthenicum
Source: PeerJ. 2023 Sep 7;11:e15941. doi: 10.7717/peerj.15941 (PMC10493089; doi:10.7717/peerj.15941)
Supplement: Data S1 [file peerj-11-15941-s001.zip › Raw data/Raw data of RT-PCR/SUAR8.xlsx]

## Sheet: Sheet1
	reference gene UBC	Target gene 1	Target gene 1	control
Tissue	Ct	Ct	ΔCt	ΔCt	ΔΔCt	2^(-ΔΔCt)	control Mean 2^(-ΔΔCt)	relative expression level
R	22.7008	25.6725	2.97168	3.14461	-0.172928	1.12734	1.00763	1.1188
R	22.6055	25.9987	3.39317		0.24856	0.841736		0.835359
R	22.4668	25.5358	3.06897		-0.0756321	1.05382		1.04584
S	21.9391	23.2641	1.32496		-1.81965	3.52995		3.50321
S	21.6782	23.2847	1.6065		-1.53811	2.90413		2.88213
S	21.5727	23.4315	1.85883		-1.28577	2.43813		2.41966
L	22.0019	25.5243	3.52235		0.377745	0.76964		0.763809
L	21.8633	25.9654	4.10208		0.957472	0.514959		0.511057
L	21.7247	26.2467	4.5221		1.37749	0.384888		0.381971
T	22.783	24.5747	1.79177		-1.35284	2.55414		2.53479
T	22.7301	24.4272	1.69705		-1.44756	2.72746		2.70679
T	22.5795	24.2796	1.70011		-1.4445	2.72168		2.70106
