# Supplementary material for: Identification and expression analysis of the small auxin-up RNA (SAUR) gene family in Lycium ruthenicum
Source: PeerJ. 2023 Sep 7;11:e15941. doi: 10.7717/peerj.15941 (PMC10493089; doi:10.7717/peerj.15941)
Supplement: Data S1 [file peerj-11-15941-s001.zip › Raw data/Raw data of RT-PCR/SUAR9.xlsx]

## Sheet: Sheet1
	reference gene UBC	Target gene 1	Target gene 1	control
Tissue	Ct	Ct	ΔCt	ΔCt	ΔΔCt	2^(-ΔΔCt)	control Mean 2^(-ΔΔCt)	relative expression level
R	22.7008	25.5361	2.83524	2.90375	-0.068512	1.04863	1.00405	1.0444
R	22.6055	25.3943	2.78878		-0.114969	1.08295		1.07858
R	22.4668	25.5541	3.08723		0.183481	0.880576		0.87702
S	21.9391	23.3519	1.41279		-1.49096	2.81076		2.79941
S	21.6782	23.3006	1.62241		-1.28134	2.43065		2.42083
S	21.5727	23.5142	1.94154		-0.962208	1.94829		1.94042
L	22.0019	26.7711	4.76916		1.86541	0.274446		0.273338
L	21.8633	26.6412	4.77786		1.87411	0.272795		0.271693
L	21.7247	26.4767	4.75206		1.84831	0.277718		0.276597
T	22.783	24.5195	1.73654		-1.16721	2.24577		2.2367
T	22.7301	24.6296	1.89944		-1.0043	2.00598		1.99788
T	22.5795	24.6015	2.02205		-0.881701	1.84255		1.83511
